# Supplementary material for: Antimicrobial resistance and biofilm formation in rarely reported Salmonella enterica serovars from patients presenting with gastroenteritis in Nairobi, Kenya
Source: Front Microbiol. 2025 Jun 25;16:1628784. doi: 10.3389/fmicb.2025.1628784 (PMC12238027; doi:10.3389/fmicb.2025.1628784)
Supplement: Supplementary file 1 [file Table_1.xlsx]

## Sheet: Sheet1
Strain	Salmonella Serovar	NCBI Biosample Accession Number	Patient’s Age (Years)	Patient’s Gender	Sample type	Symptoms at the time of enrollment	Body temperature (°C)
KEMRI_2023Np100	S. Newport	SAMN44011416	21	Male	Stool	Vomiting, Abdominal pain, diarrhea and headache	36.6
KEMRI_2023Np113	S. Newport	SAMN44011429	36	Male	Stool	Abdominal pain and diarrhea	36.3
KEMRI_2023Np50*	S. Newport	SAMN44011408	53	Female	Stool	Abdominal pain	36.5
KEMRI_2023Np106*	S. Newport	SAMN44011422	33	Male	Stool	Abdominal pain, diarrhea and headache	36.8
KEMRI_2023Np96*	S. Newport	SAMN44011412	35	Female	Stool	Abdominal pain, diarrhea and headache	36.3
KEMRI_2023Np97	S. Newport	SAMN44011413	14	Male	Stool	Vomiting, Abdominal pain, diarrhea and headache	36.8
KEMRI_2023Br102	S. Breda	SAMN44011418	32	Female	Stool	Vomiting, Abdominal pain, diarrhea, distention and headache	36.2
KEMRI_2023Br19	S. Breda	SAMN44011401	28	Male	Blood	Cough, headache and fever	38.4
KEMRI_2023Br20	S. Breda	SAMN44011402	24	Female	Stool	Abdominal pain and dirrhea	36.5
KEMRI_2023Eb4	S. Eastbourne	SAMN44011398	12	Male	Stool	Vomiting, Abdominal pain, diarrhea, fever and headache	37
KEMRI_2023Eb52	S. Eastbourne	SAMN44011410	28	Male	Stool	Abdominal pain and diarrhea	36.8
KEMRI_2023On108	S. Orion	SAMN44011424	38	Male	Stool	Diarrhea and headache	36.6
KEMRI_2023On98	S. Orion	SAMN44011414	36	Male	Stool	Vomiting, abdominal pain, diarrhea and headache	36.6
KEMRI_2023Mt107	S. Muenster	SAMN44011423	27	Male	Stool	Vomiting, abdominal pain, diarrhea and distention	36.4
KEMRI_2023Gn109	S. Gaminara	SAMN44011425	18	Male	Stool	Abdominal pain, diarrhea and headache	36.6
KEMRI_2023Hn49	S. Hann	SAMN44011407	67	Female	Stool	Abdminal pain	36.8
KEMRI_2023Ab105	S. Aberdeen	SAMN44011421	13	Male	Stool	Vomiting, abdominal pain, diarrhea and headache	36.8
KEMRI_2023Cg103	S. Chicago	SAMN44011419	31	Male	Stool	Abdominal pain and diarrhea	36.4
KEMRI_2023Mc51	S. Muenchen	SAMN44011409	24	Female	Stool	Abdominal pain	36.6
KEMRI_2023Ub110	S. Umbilo	SAMN44011426	28	Male	Stool	Abdominal pain, diarrhea, distention and headache	36.6
KEMRI_2023Ky112	S. Kenya	SAMN44011428	17	Male	Stool	Vomiting, abdominal pain, diarrhea, cough, Fever and headache	38.5
KEMRI_2023If118	S. infantis	SAMN44011430	32	Female	Stool	Abdominal pain, diarrhea, cough and extroporation	36.8
KEMRI_2023Bc104	S. Banco	SAMN44011420	31	Male	Stool	Vomiting, abdominal pain, diarrhea and headache	36.8
KEMRI_2023Kb17	S. Kiambu	SAMN44011400	26	Male	Stool	Abdominal pain and diarrhea	36.6
KEMRI_2023Kt40	S. Kentucky	SAMN44011405	24	Female	Stool	Abdominal pain	36.5
